# Supplementary material for: Differential Regenerative Capacity of the Optic Tectum of Adult Medaka and Zebrafish
Source: Front Cell Dev Biol. 2021 Jun 29;9:686755. doi: 10.3389/fcell.2021.686755 (PMC8276636; doi:10.3389/fcell.2021.686755)
Supplement: Supplementary file 1 [file Table_1.xlsx]

## Sheet: Sheet1
Gene name	Forward primer (5'→3')	Reverse primer (5'→3')
Dre ascl1a	TGAGCGTTCGTAAAAGGAAACT	TGGCTCTTTGACACTCGGAC
Dre pou5f3	CGGCGAGACTAGAGAGCAAA	AGGTGATATTGTGACGGCGG
Dre sox2	CACCAACTCCTCGGGAAACA	AATGGTCGCTTCTCGCTCTC
Dre stat3	GGACTTCCCGGACAGTGAG	ATCGCTTGTGTTGCCAGAG
Ola ascl1a	GGATACTCGGCGGACATGAA	GTCGTAGGAGCCTTCATCGG
Ola pou5f1	CTCCATACCCTCCCCATCCA	TTCTCCTCCTCAGAGTCGCT
Ola sox2	CGGAGGAAGATGGCACAAGA	ATGAACGGCCTCTTCTCTGC
Ola stat3	CCTGGTGTCGCCTCTTGTTT	TCCAGAGTTTGTGGGGGTCA
